# Supplementary material for: Adaptive RAG-Assisted MRI Platform (ARAMP) for Brain Metastasis Detection and Reporting: A Retrospective Evaluation Using Post-Contrast T1-Weighted Imaging
Source: Bioengineering (Basel). 2025 Jun 26;12(7):698. doi: 10.3390/bioengineering12070698 (PMC12292328; doi:10.3390/bioengineering12070698)
Supplement: Supplementary file 1 [file bioengineering-12-00698-s001.zip]

Archive with 1 entries (1 files):
- bioengineering-3673052-supplementary.pdf
